# Supplementary material for: PAGE4 promotes prostate cancer cells survive under oxidative stress through modulating MAPK/JNK/ERK pathway
Source: J Exp Clin Cancer Res. 2019 Jan 18;38:24. doi: 10.1186/s13046-019-1032-3 (PMC6339303; doi:10.1186/s13046-019-1032-3)
Supplement: Supplementary file 1 — Table S1. Primers for Q-RT-PCR that were used in this article. (XLS 43 kb) [file 13046_2019_1032_MOESM1_ESM.xls]

## Sheet: Sheet1
Gene Symbol	ACTA2
PrimerBank ID	213688378c2
Amplicon Size	109
	Sequence (5' -> 3')	Length	Tm	Location
Forward Primer	GTGTTGCCCCTGAAGAGCAT	20	62.5	290-309
Reverse Primer	GCTGGGACATTGAAAGTCTCA	21	60	398-378
Gene Symbol	ACTB
PrimerBank ID	4501885a1
Amplicon Size	250
	Sequence (5' -> 3')	Length	Tm	Location
Forward Primer	CATGTACGTTGCTATCCAGGC	21	60.8	393-413
Reverse Primer	CTCCTTAATGTCACGCACGAT	21	60.2	642-622
Gene Symbol	EFEMP1
PrimerBank ID	320118885c3
Amplicon Size	140
	Sequence (5' -> 3')	Length	Tm	Location
Forward Primer	CAAAGTGAACACAACGTGTGC	21	60.8	493-513
Reverse Primer	TGCTCCCCTCGCTTCTGAT	19	62.7	632-614
Gene Symbol	F2R
PrimerBank ID	166362739c2
Amplicon Size	114
	Sequence (5' -> 3')	Length	Tm	Location
Forward Primer	GCCATCGTTGTGTTCATCCTG	21	61.6	367-387
Reverse Primer	GCTGATCTTAAAGGGGAGCAC	21	60.4	480-460
Gene Symbol	FBLN1
PrimerBank ID	154091330c3
Amplicon Size	233
	Sequence (5' -> 3')	Length	Tm	Location
Forward Primer	TGCGAATGCAAGACGGGTTA	20	62.2	1144-1163
Reverse Primer	CCGTAGACGTTGGCACACTC	20	62.8	1376-1357
Gene Symbol	FSTL1
PrimerBank ID	197304788c2
Amplicon Size	110
	Sequence (5' -> 3')	Length	Tm	Location
Forward Primer	CCCAGTTGTTTGCTATCAGTCC	22	60.9	327-348
Reverse Primer	TGTAGTTGCTGCCTTTAGAGAAC	23	60.2	436-414
Gene Symbol	PAGE4
PrimerBank ID	19747284c1
Amplicon Size	87
	Sequence (5' -> 3')	Length	Tm	Location
Forward Primer	GCTCCCGGTGAATCTCAGC	19	62.5	76-94
Reverse Primer	GATCGGAGGTGTTCCTTCTCT	21	60.6	162-142
Gene Symbol	SOD1
PrimerBank ID	48762945c1
Amplicon Size	227
	Sequence (5' -> 3')	Length	Tm	Location
Forward Primer	GGTGGGCCAAAGGATGAAGAG	21	62.7	217-237
Reverse Primer	CCACAAGCCAAACGACTTCC	20	61.5	443-424
