# Supplementary material for: PAGE4 promotes prostate cancer cells survive under oxidative stress through modulating MAPK/JNK/ERK pathway
Source: J Exp Clin Cancer Res. 2019 Jan 18;38:24. doi: 10.1186/s13046-019-1032-3 (PMC6339303; doi:10.1186/s13046-019-1032-3)
Supplement: Supplementary file 4 — Table S2. 425 shared DEGs in 22RV1 and DU145 cell lines. (XLS 90 kb) [file 13046_2019_1032_MOESM4_ESM.xls]

## Sheet: Sheet1
DEG	baseMean	log2FoldChange	lfcSE	stat	pvalue	padj
AC005076.5	33.157	0.914379	0.794318	1.15115	0.249671	0.999993
AC006042.6	29.0351	0.724308	0.769613	0.941133	0.346637	0.999993
AC006077.3	11.9658	-2.22055	1.51994	-1.46094	0.144032	0.999993
AC006128.2	38.6795	-1.14255	0.857451	-1.33249	0.182698	0.999993
AC006160.5	13.5051	-0.786653	1.28333	-0.612976	0.539892	0.999993
AC007246.3	70.714	0.760834	0.922042	0.825161	0.40928	0.999993
AC007319.1	13.6227	-1.6986	1.32739	-1.27966	0.200666	0.999993
AC009303.2	19.6131	0.586804	1.32804	0.441858	0.658592	0.999993
AC012314.8	21.6401	-1.09769	0.969867	-1.1318	0.257719	0.999993
AC034220.3	58.015	0.609524	1.04713	0.58209	0.560506	0.999993
AC068580.5	12.6235	-5.24817	2.70493	-1.94023	0.0523521	0.999993
AC090154.1	11.7528	-2.16808	1.69246	-1.28102	0.200185	0.999993
AC091180.1	12.7624	1.51641	1.57472	0.962974	0.33556	0.999993
AC093724.2	31.9745	1.65895	0.951234	1.744	0.0811589	0.999993
AC097721.2	16.0628	1.07984	1.12445	0.960332	0.336888	0.999993
AC100830.5	12.2512	-1.58312	1.59559	-0.992181	0.321109	0.999993
AC102953.4	12.6696	2.32376	2.04209	1.13793	0.255148	0.999993
AC139100.3	35.3223	-1.06633	1.16645	-0.914164	0.360631	0.999993
AC142472.6	26.6151	0.702281	0.894575	0.785045	0.432427	0.999993
ACRV1	27.9129	1.84984	1.32828	1.39266	0.163723	0.999993
ACTA2	31.6012	2.00184	1.30507	1.5339	0.125055	0.999993
ADAMTS6	13.1216	-0.75715	1.10668	-0.684162	0.493873	0.999993
AFAP1-AS1	399.068	1.45799	0.722521	2.01792	0.0435994	0.999993
AGAP13P	36.4353	-0.912428	0.810099	-1.12632	0.260032	0.999993
AL133245.2	10.1478	-1.11363	1.24688	-0.893135	0.371785	0.999993
AL158069.1	12.8164	0.689897	1.40555	0.490837	0.623542	0.999993
ALG1L2	23.5909	-1.77075	1.0533	-1.68115	0.0927346	0.999993
ANKDD1B	12.5953	3.00183	2.05162	1.46315	0.143425	0.999993
ANKRD34B	10.056	-0.650234	1.4181	-0.458525	0.646575	0.999993
ANKRD35	12.1663	-0.846152	2.47957	-0.341249	0.732916	0.999993
AP001469.5	18.6631	0.586804	1.51591	0.387097	0.698684	0.999993
AP4B1-AS1	13.6032	2.5868	1.57007	1.64757	0.099441	0.999993
ARMC2	30.8172	1.18241	0.90422	1.30766	0.190988	0.999993
ASIC4	12.3225	-0.698597	1.80629	-0.386758	0.698936	0.999993
ASLP1	24.0371	0.786113	1.34762	0.583333	0.559669	0.999993
ATOH7	14.7555	-1.08562	1.84783	-0.587511	0.556861	0.999993
ATP6V1C2	50.7815	0.951216	0.714126	1.332	0.18286	0.999993
ATRNL1	34.8106	-0.864891	1.0078	-0.858198	0.390783	0.999993
BEST4	15.6684	-0.708651	1.11135	-0.63765	0.523701	0.999993
BMP4	134.507	0.643388	0.899339	0.715401	0.474361	0.999993
bP-2171C21.4	13.1797	1.38035	1.35466	1.01896	0.30822	0.999993
BTBD16	10.62	-2.69859	1.72526	-1.56416	0.117779	0.999993
BTBD8	12.1947	0.738807	1.1406	0.647737	0.517155	0.999993
BTK	22.4208	-1.42442	1.5357	-0.927542	0.353645	0.999993
C19orf73	36.4034	-0.887975	1.01826	-0.872049	0.383181	0.999993
C21orf62-AS1	10.6239	0.653918	1.234	0.529918	0.596169	0.999993
C3orf20	28.2789	-0.966448	1.152	-0.838928	0.40151	0.999993
C9orf173-AS1	11.6519	0.653918	1.13265	0.577337	0.563712	0.999993
CA3	14.6423	-0.891241	1.87136	-0.476252	0.633895	0.999993
CCDC114	12.4996	1.76738	1.41581	1.24831	0.211916	0.999993
CCDC168	16.6807	-1.22055	1.33447	-0.914633	0.360384	0.999993
CCDC173	11.4783	1.13934	1.51326	0.752907	0.451506	0.999993
CCDC187	31.1123	-1.41319	1.3457	-1.05016	0.293646	0.999993
CCDC188	27.9814	0.790337	1.12592	0.701946	0.482713	0.999993
CCDC36	10.7002	-1.26119	1.32767	-0.94993	0.342148	0.999993
CCDC87	16.8869	-2.58312	1.32711	-1.94643	0.0516032	0.999993
CCM2L	11.4661	-1.32008	1.56055	-0.845908	0.397604	0.999993
CDH15	34.7107	-2.04255	1.22626	-1.66567	0.0957785	0.999993
CDKN1C	43.2576	-0.692055	0.743426	-0.930899	0.351906	0.999993
CDKN2A-AS1	12.5693	3.70227	2.0343	1.81993	0.0687704	0.999993
CDRT15P1	32.2229	-1.10778	0.838247	-1.32155	0.186319	0.999993
CEACAM6	11.229	2.00184	1.83418	1.09141	0.275093	0.999993
CELF4	59.1588	-0.67623	0.648119	-1.04337	0.296775	0.999993
CFL1P1	33.4136	-0.998158	0.864912	-1.15406	0.248477	0.999993
CH507-528H12.1	38.2841	-2.67058	1.49074	-1.79144	0.0732223	0.999993
CHRNA7	119.031	-1.21046	0.660046	-1.8339	0.0666683	0.999993
CITED1	13.2987	-1.35179	1.29181	-1.04643	0.29536	0.999993
CLDN20	20.2779	0.664807	1.05558	0.629803	0.528824	0.999993
CMYA5	43.5115	-0.656052	0.795896	-0.824293	0.409773	0.999993
CNTNAP2	49.2738	-1.98167	1.37954	-1.43647	0.150869	0.999993
COL26A1	146.431	-0.765984	0.841714	-0.910029	0.362807	0.999993
CP	12.3457	1.00184	1.43951	0.695958	0.486455	0.999993
CRTC3-AS1	12.3172	0.87631	1.36828	0.640449	0.521881	0.999993
CTA-313A17.2	13.3626	-1.80551	1.34086	-1.34654	0.17813	0.999993
CTB-179K24.3	11.7469	-2.08562	1.54485	-1.35005	0.177	0.999993
CTB-31O20.8	13.8411	-1.32008	1.40929	-0.936701	0.348912	0.999993
CTD-2035E11.3	10.3115	1.00184	1.24403	0.805318	0.420636	0.999993
CTD-2192J16.26	14.7074	0.87631	1.18003	0.742614	0.457715	0.999993
CTD-2233K9.1	16.8401	-0.735123	0.999791	-0.735277	0.462171	0.999993
CTD-2369P2.10	18.767	-1.84615	1.08756	-1.69753	0.0895971	0.999993
CTD-2524L6.3	11.674	0.738807	1.25876	0.586932	0.557249	0.999993
CTD-2553L13.9	43.7986	-0.786654	0.825527	-0.952911	0.340635	0.999993
CTD-2561J22.2	15.2423	-1.26119	1.17553	-1.07287	0.283331	0.999993
CTD-2619J13.16	27.4402	0.702281	1.29676	0.541565	0.588118	0.999993
CTD-3195I5.3	27.9568	0.702281	0.778916	0.901614	0.367262	0.999993
CTD-3203P2.1	17.8321	2.22423	1.47918	1.50369	0.132661	0.999993
CTD-3216D2.5	22.1347	0.689898	0.901645	0.765155	0.444179	0.999993
CUBN	52.0931	-0.669535	1.0667	-0.627668	0.530221	0.999993
DBP	94.4947	0.657887	1.0036	0.655528	0.512128	0.999993
DENND5B-AS1	12.6761	0.894926	1.17997	0.758433	0.448192	0.999993
DGCR9	34.1823	-0.768676	1.20383	-0.638523	0.523133	0.999993
DIAPH2	71.291	0.595849	0.647666	0.919995	0.357575	0.999993
DLEC1	42.9816	-0.642014	0.686497	-0.935203	0.349684	0.999993
DNAH10OS	40.1071	-0.630426	0.900917	-0.69976	0.484077	0.999993
DNAJB5-AS1	20.8752	-1.28766	1.92165	-0.670081	0.502806	0.999993
DNER	28.0769	-0.959683	1.06916	-0.897609	0.369394	0.999993
DTX2P1	36.6174	-0.609593	0.758816	-0.803347	0.421774	0.999993
EFCAB12	15.0909	-0.757149	1.60737	-0.471047	0.637607	0.999993
EFEMP1	2054.23	0.620841	0.90243	0.687965	0.491475	0.999993
EGR1	4493.29	-0.790596	0.887409	-0.890903	0.372981	0.999993
EIF1AXP1	10.297	1.5868	1.31176	1.20968	0.226403	0.999993
EIF5AP4	226.814	-2.28845	1.90186	-1.20327	0.228873	0.999993
ENTPD3	16.306	-0.846154	1.19296	-0.709292	0.478143	0.999993
EPHA8	16.1892	-2.16808	1.32617	-1.63484	0.102082	0.999993
ERC2	12.3224	-3.22055	1.74604	-1.84448	0.0651126	0.999993
ERICH6-AS1	16.2234	1.22423	1.22822	0.996758	0.318882	0.999993
ERVH48-1	12.172	0.586804	1.05652	0.555412	0.578613	0.999993
F2R	353.414	0.692441	0.465881	1.48631	0.137198	0.999993
FAM149A	57.1819	0.855	0.825329	1.03595	0.300225	0.999993
FAM166A	14.4085	0.908732	1.32365	0.686532	0.492377	0.999993
FAM167B	22.6458	0.756729	1.12287	0.673921	0.500361	0.999993
FAM215B	18.0582	-1.36073	1.18439	-1.14889	0.250603	0.999993
FAM35BP	17.4908	1.26488	1.07126	1.18074	0.237706	0.999993
FAM83C	29.2315	-1.99815	2.93195	-0.681508	0.49555	0.999993
FANK1	13.1248	-0.635588	1.0701	-0.593951	0.552545	0.999993
FBLN1	2056.72	-0.823837	1.00279	-0.821548	0.411334	0.999993
FBXW4P1	18.2079	0.767376	1.18401	0.648118	0.516909	0.999993
FGF17	24.5881	0.712335	1.2305	0.578897	0.562659	0.999993
FLJ21408	26.0232	0.859823	0.838128	1.02588	0.304946	0.999993
FLRT2	43.3723	-2.36739	1.82728	-1.29558	0.195121	0.999993
FNDC4	87.2878	-0.616595	0.708171	-0.870686	0.383925	0.999993
FOXD4L4	17.3713	-1.22055	1.16582	-1.04695	0.295124	0.999993
FP236383.7	14.4646	1.53235	1.61619	0.948129	0.343064	0.999993
FSTL1	477.449	-1.22303	1.02823	-1.18945	0.234262	0.999993
FZD9	50.2815	-0.614829	1.02106	-0.602147	0.547076	0.999993
GABBR2	109.269	-1.25754	0.954899	-1.31694	0.187859	0.999993
GALNT6	110.172	-0.725632	0.813056	-0.892475	0.372139	0.999993
GAPDHP60	10.5052	-0.698597	1.14184	-0.611816	0.540659	0.999993
GCM1	11.0582	-0.708649	2.81035	-0.252156	0.80092	0.999993
GEMIN8P4	31.3269	-1.03058	0.870138	-1.18439	0.236261	0.999993
GHRL	13.901	-0.828233	1.06666	-0.776475	0.437469	0.999993
GLI1	48.4756	-1.33258	1.3642	-0.976822	0.328657	0.999993
GLIPR1L1	16.976	-1.22055	1.17958	-1.03473	0.300794	0.999993
GNG12-AS1	23.2995	1.00184	0.980127	1.02216	0.306707	0.999993
GPR161	342.374	-0.588514	0.637846	-0.922658	0.356186	0.999993
GPRASP1	60.5466	-0.681684	0.689804	-0.988229	0.323041	0.999993
GS1-124K5.10	63.3574	-0.74913	0.899154	-0.83315	0.40476	0.999993
GUCY1A2	10.292	0.738806	1.7227	0.428866	0.668021	0.999993
GUSBP9	17.0268	1.24977	1.10958	1.12634	0.26002	0.999993
GYG2	30.2888	-1.91569	1.25438	-1.5272	0.12671	0.999993
HGFAC	12.7076	-2.58311	1.95668	-1.32015	0.186785	0.999993
HIST2H2BC	24.4687	-0.714365	1.08355	-0.659282	0.509714	0.999993
HLA-DMA	187.53	-0.683814	0.796795	-0.858206	0.390779	0.999993
HNRNPA1P59	18.6818	-0.614829	1.05002	-0.585539	0.558185	0.999993
HNRNPA1P7	12.8531	1.00184	1.64139	0.610363	0.541622	0.999993
HOTAIR	28.7542	-2.05705	1.36101	-1.51141	0.130683	0.999993
HR	30.3207	0.602234	0.910877	0.661158	0.508511	0.999993
IBA57-AS1	12.4137	-0.924156	1.48447	-0.62255	0.53358	0.999993
IGF2	150.053	-0.717349	0.833259	-0.860895	0.389296	0.999993
IKZF3	14.3599	-1.24208	2.24424	-0.553454	0.579953	0.999993
IL23A	40.5662	1.00184	0.922679	1.0858	0.277569	0.999993
INHBC	20.4305	-1.53421	1.80931	-0.847954	0.396463	0.999993
ISM2	21.0881	-0.71805	0.836087	-0.858822	0.390439	0.999993
KALRN	72.5235	-0.624343	0.778415	-0.802069	0.422513	0.999993
KANTR	38.0909	-0.735123	1.12986	-0.650634	0.515283	0.999993
KB-1732A1.1	28.2144	-0.966448	1.19414	-0.809328	0.418327	0.999993
KB-431C1.5	13.2443	-1.22055	1.28582	-0.94924	0.342499	0.999993
KCNIP2-AS1	15.8236	-1.90505	1.41891	-1.34261	0.179397	0.999993
KCNQ1	64.7578	-0.613494	0.963409	-0.636795	0.524259	0.999993
KCTD19	80.4242	-0.688473	0.637427	-1.08008	0.280106	0.999993
KIAA1456	33.8542	-1.41319	1.12169	-1.25988	0.207712	0.999993
KISS1R	41.7549	0.689898	0.915876	0.753265	0.451291	0.999993
KLRG1	38.5995	-0.805512	1.35259	-0.595532	0.551488	0.999993
LA16c-380H5.6	11.2778	1.20347	1.40277	0.857926	0.390933	0.999993
LAGE3P1	13.7578	-1.41319	1.64079	-0.861288	0.389079	0.999993
LCMT1-AS2	23.8331	-0.657121	0.831415	-0.790364	0.429315	0.999993
LGALS3BP	149.492	-0.951864	0.842586	-1.12969	0.258605	0.999993
LINC00240	22.0309	-0.959683	1.15324	-0.832166	0.405315	0.999993
LINC00461	15.616	1.5868	1.31089	1.21048	0.226095	0.999993
LINC00562	22.0513	-0.817586	0.830297	-0.984691	0.324776	0.999993
LINC00667	101.64	-0.663291	0.650441	-1.01976	0.307844	0.999993
LINC00685	32.106	0.724308	0.834715	0.86773	0.385542	0.999993
LINC00869	48.0488	-0.703415	0.856563	-0.821206	0.411529	0.999993
LINC00921	10.9171	-1.58312	1.32832	-1.19182	0.233332	0.999993
LINC01293	13.5568	-0.735123	1.46396	-0.502146	0.615565	0.999993
LINC01424	26.0514	1.21129	0.837467	1.44638	0.148071	0.999993
LMOD1	62.9138	-0.622649	0.71516	-0.870642	0.383949	0.999993
LPP-AS2	41.4011	-1.23262	0.903246	-1.36466	0.17236	0.999993
LRGUK	12.3433	2.00184	1.76009	1.13735	0.255392	0.999993
LRRC36	16.2691	-1.73512	1.60057	-1.08407	0.278335	0.999993
LRRC69	43.1368	0.8443	0.716051	1.17911	0.238356	0.999993
LRRC7	36.7725	0.947394	0.844506	1.12183	0.261934	0.999993
LTA	21.5702	-0.711852	1.96729	-0.361843	0.717469	0.999993
LYPD6	150.775	0.960021	1.21074	0.792922	0.427823	0.999993
LYPD6B	13.1009	1.19449	1.20829	0.988577	0.32287	0.999993
MAP1LC3B2	17.3703	-0.805512	1.39411	-0.577797	0.563401	0.999993
MBNL1-AS1	63.6302	-0.927768	1.0041	-0.923984	0.355495	0.999993
MESP2	31.7505	-1.55758	0.978549	-1.59173	0.111446	0.999993
MIR155HG	27.13	-0.661122	1.51021	-0.437769	0.661553	0.999993
MIR4261	9.86821	1.32377	2.03745	0.649719	0.515874	0.999993
MIR4263	11.7354	3.11732	1.61641	1.92855	0.0537873	0.999993
MIR503HG	47.7342	-0.645856	0.646181	-0.999498	0.317554	0.999993
MIR589	20.3276	-0.619646	1.29735	-0.477626	0.632917	0.999993
MKLN1-AS	48.3257	-0.934027	0.766978	-1.2178	0.223299	0.999993
MLLT4-AS1	10.5379	-1.16808	1.4695	-0.794885	0.426681	0.999993
MMP10	50.3507	-0.906229	3.91904	-0.231237	0.81713	0.999993
MTHFD1P1	14.4732	-0.786654	1.06307	-0.73998	0.459312	0.999993
MT-TA	25.6386	-2.44083	4.21726	-0.578771	0.562744	0.999993
MT-TC	1299.67	-0.998154	3.01531	-0.331029	0.740623	0.999993
MT-TD	81.7504	-5.76273	4.35393	-1.32357	0.185646	0.999993
MT-TL1	418.531	-1.41319	2.66501	-0.530276	0.59592	0.999993
MT-TM	100.119	-1.41319	3.21148	-0.440043	0.659906	0.999993
MT-TQ	13.9909	-3.44083	3.19201	-1.07795	0.281055	0.999993
MT-TV	633.813	-1.96778	3.03018	-0.649391	0.516085	0.999993
MT-TY	753.752	-2.72061	3.22163	-0.844482	0.3984	0.999993
MUC12	24.3889	-1.22055	1.54146	-0.791813	0.42847	0.999993
MUC3A	110.271	-1.15124	0.665141	-1.73082	0.0834844	0.999993
MYBPC2	16.9653	-0.860653	1.80606	-0.476537	0.633692	0.999993
MYCBPAP	50.7352	0.937711	0.999994	0.937717	0.34839	0.999993
MYH16	41.5141	0.603292	0.809284	0.745464	0.455991	0.999993
MYLK-AS1	25.6563	0.664807	1.1162	0.595599	0.551443	0.999993
MYPN	163.188	-1.16239	1.92588	-0.60356	0.546136	0.999993
N4BP2L1	44.5343	-1.12015	0.947126	-1.18268	0.236936	0.999993
NECAB1	38.9239	-0.698597	0.976592	-0.715342	0.474398	0.999993
NEDD9	29.9026	-0.630426	1.34575	-0.468458	0.639457	0.999993
NFE2	16.0802	-1.41319	1.04813	-1.3483	0.177561	0.999993
NID1	530.896	-1.0413	0.733493	-1.41965	0.15571	0.999993
NOX1	17.0598	-1.32009	1.34077	-0.984576	0.324833	0.999993
NPC1L1	70.0656	-0.689317	2.97758	-0.231502	0.816924	0.999993
NPIPB3	113.368	-0.779518	0.57967	-1.34476	0.178702	0.999993
NPM1P26	24.7383	-1.25191	1.06861	-1.17154	0.241383	0.999993
NPTX2	168.273	-0.76615	0.666895	-1.14883	0.250625	0.999993
NUTM2E	24.9521	-0.898622	0.879321	-1.02195	0.306805	0.999993
PAGE4	405.492	10.4845	5.03598	2.08192	0.0373496	0.999993
PATL2	11.9526	0.586803	1.70848	0.343465	0.731249	0.999993
PAXBP1-AS1	41.7498	1.77236	1.02129	1.73541	0.0826684	0.999993
PCP2	10.1057	-0.650234	1.40759	-0.461949	0.644118	0.999993
PEAR1	73.4661	1.1286	0.944828	1.1945	0.232282	0.999993
PEG13	19.0479	-1.08562	1.06774	-1.01674	0.309276	0.999993
PELI2	68.9302	-0.837095	0.954635	-0.876875	0.380555	0.999993
PFN4	26.077	0.618513	0.876241	0.705871	0.480268	0.999993
PHOSPHO1	49.323	-0.742901	0.879539	-0.844648	0.398308	0.999993
PKD2L2	21.382	-0.661123	0.96507	-0.685052	0.493311	0.999993
PLAC4	77.9734	-0.614829	0.604563	-1.01698	0.309162	0.999993
PLCXD2	31.7379	1.55823	0.989174	1.57529	0.11519	0.999993
PLET1	12.1129	2.90873	1.59067	1.82862	0.0674564	0.999993
PLIN5	22.8664	0.824964	1.05299	0.78345	0.433363	0.999993
PODNL1	20.9795	-0.794624	1.00102	-0.793816	0.427303	0.999993
PRDM13	29.346	0.673219	0.902689	0.745793	0.455793	0.999993
PRDM7	13.2639	-0.735122	1.86667	-0.393814	0.693718	0.999993
PRH2	10.3784	-1.99815	1.71276	-1.16663	0.24336	0.999993
PROC	18.8889	1.00184	1.00412	0.997726	0.318412	0.999993
PSD	36.5313	0.899962	1.0281	0.875367	0.381374	0.999993
PTGS1	13.6917	-0.805512	1.46852	-0.548518	0.583336	0.999993
PTH1R	49.7772	-1.1908	0.852167	-1.39738	0.162299	0.999993
RAB7B	100.3	-0.774118	0.622911	-1.24274	0.213963	0.999993
RARRES2	38.1687	0.653918	1.06486	0.614087	0.539158	0.999993
RASGRF1	13.508	-0.714364	1.37905	-0.518013	0.604449	0.999993
RASSF2	308.082	-0.711595	0.788782	-0.902143	0.366981	0.999993
RASSF6	28.9212	-2.12369	1.04106	-2.03993	0.0413572	0.999993
RCC2P6	17.6193	0.952932	0.97206	0.980322	0.326927	0.999993
RGS16	177.819	-0.600678	1.29707	-0.463105	0.643289	0.999993
RN7SL600P	38.6867	-0.60584	0.759408	-0.797779	0.424998	0.999993
RN7SL832P	41.4712	-1.36494	0.882964	-1.54586	0.122138	0.999993
RNA5SP311	11.7812	1.24977	1.14912	1.08759	0.276776	0.999993
RNA5SP323	11.213	-1.16808	1.35502	-0.86204	0.388666	0.999993
RNF165	10.5637	-1.13566	1.40707	-0.807111	0.419603	0.999993
RNU1-106P	29.6272	0.687733	0.753441	0.91279	0.361353	0.999993
RNU2-27P	30.8639	1.05431	1.01398	1.03977	0.298446	0.999993
RNU6-45P	10.7358	1.32377	1.81724	0.728448	0.466339	0.999993
RP11-101O6.2	12.3623	-0.757149	1.28918	-0.587311	0.556995	0.999993
RP11-102M11.1	12.9287	0.767376	1.24844	0.61467	0.538773	0.999993
RP11-111F16.2	14.2764	1.62987	1.33396	1.22183	0.221773	0.999993
RP11-111F5.5	13.2836	-2.11363	1.5584	-1.35628	0.17501	0.999993
RP11-1136G4.2	16.408	-0.611134	1.24981	-0.488984	0.624853	0.999993
RP11-1148L6.9	10.2938	0.679913	1.16096	0.585649	0.558112	0.999993
RP11-120D5.1	12.2954	1.22423	1.29964	0.941979	0.346203	0.999993
RP11-12J10.3	16.1161	-2.80551	1.67177	-1.67817	0.0933149	0.999993
RP11-131L12.3	13.3367	0.586804	1.39815	0.4197	0.674705	0.999993
RP11-138A9.1	25.708	-1.73512	1.16066	-1.49494	0.13493	0.999993
RP11-14N7.2	34.1163	-2.26119	1.09887	-2.05774	0.039615	0.999993
RP11-151A10.3	10.803	0.586804	1.4007	0.418935	0.675263	0.999993
RP11-151A6.6	10.956	-0.676229	1.33723	-0.505694	0.613071	0.999993
RP11-158H5.8	11.6958	-0.828232	1.56469	-0.529327	0.596578	0.999993
RP11-159F24.3	34.1762	1.5128	1.20396	1.25652	0.208926	0.999993
RP11-15L13.4	22.1129	1.04366	0.883636	1.1811	0.237564	0.999993
RP11-170N16.3	11.7675	3.17176	1.69542	1.87078	0.0613757	0.999993
RP11-173B14.4	11.7084	-1.06855	1.36448	-0.783114	0.43356	0.999993
RP11-187A9.3	12.0389	-0.998157	1.21227	-0.823375	0.410295	0.999993
RP11-195E2.1	10.5844	-2.11363	1.50053	-1.4086	0.158955	0.999993
RP11-195F19.30	16.8405	0.629873	1.19661	0.526382	0.598623	0.999993
RP11-197P3.5	23.2538	-0.708651	0.96153	-0.737004	0.46112	0.999993
RP11-19G24.1	16.3786	0.702281	1.16172	0.604518	0.545499	0.999993
RP11-203M5.7	12.8414	0.702281	1.16228	0.604228	0.545692	0.999993
RP11-216B9.6	43.1157	1.00184	0.960982	1.04252	0.297171	0.999993
RP11-229P13.25	17.7639	-0.924157	1.18788	-0.777988	0.436576	0.999993
RP11-231P20.5	11.2786	1.17177	1.14045	1.02746	0.304206	0.999993
RP11-248J18.3	28.6235	0.795391	0.993901	0.800272	0.423553	0.999993
RP11-260M2.1	10.9895	-0.698597	1.26204	-0.553547	0.579889	0.999993
RP11-262A16.1	12.6653	0.738807	1.22258	0.604303	0.545642	0.999993
RP11-274B21.10	15.927	2.24977	1.28468	1.75122	0.0799076	0.999993
RP11-276M12.1	21.3897	0.618513	0.97386	0.635115	0.525354	0.999993
RP11-288K12.1	10.4066	-1.58312	1.82553	-0.86721	0.385827	0.999993
RP11-290F24.6	18.2802	1.00184	1.10795	0.904227	0.365875	0.999993
RP11-295H24.4	21.2883	0.831916	1.18721	0.70073	0.483472	0.999993
RP11-298I3.1	26.0605	0.614819	0.849928	0.723377	0.469448	0.999993
RP11-311F12.1	11.6253	-1.45759	1.31536	-1.10813	0.267805	0.999993
RP11-327E2.5	10.4145	-1.26119	1.26444	-0.997431	0.318555	0.999993
RP11-345J4.5	23.9813	-0.642014	0.962434	-0.667073	0.504725	0.999993
RP11-368N21.5	16.7199	-1.05261	1.16646	-0.90239	0.36685	0.999993
RP11-374M1.9	22.8816	1.32377	1.11022	1.19234	0.233126	0.999993
RP11-396C23.2	33.3746	1.00184	0.849693	1.17906	0.238373	0.999993
RP11-403P17.6	10.9064	0.894926	1.22009	0.733492	0.463259	0.999993
RP11-407G23.4	16.8146	-0.805512	1.05181	-0.765834	0.443775	0.999993
RP11-411B10.2	11.6112	1.28195	1.34785	0.951109	0.341549	0.999993
RP11-416N2.4	10.7277	1.32377	1.53969	0.859765	0.389919	0.999993
RP11-421M1.8	29.8456	0.660805	0.820616	0.805254	0.420673	0.999993
RP11-44N22.3	23.1339	0.679913	1.04777	0.648918	0.516392	0.999993
RP11-463D19.1	15.5206	-0.714365	1.06053	-0.673594	0.50057	0.999993
RP11-466F5.6	11.1055	-0.676229	1.48681	-0.454818	0.64924	0.999993
RP11-467L13.5	14.0621	-1.36072	2.69686	-0.504558	0.613869	0.999993
RP11-46A10.6	13.9291	1.84984	1.30616	1.41624	0.156705	0.999993
RP11-475I24.3	19.4494	0.919379	1.00128	0.918206	0.358511	0.999993
RP11-480I12.5	26.0455	-0.650234	0.987073	-0.65875	0.510056	0.999993
RP11-484D2.4	11.1265	0.586802	1.93568	0.30315	0.761776	0.999993
RP11-498C9.12	55.844	0.653918	0.814125	0.803217	0.42185	0.999993
RP11-499E18.1	17.4326	3.00184	1.48464	2.02192	0.0431841	0.999993
RP1-151F17.1	19.8911	-0.794624	1.15455	-0.688252	0.491294	0.999993
RP11-540O11.7	12.708	-1.1908	1.59071	-0.748596	0.454101	0.999993
RP11-541N10.3	38.1802	0.639272	0.958304	0.667086	0.504717	0.999993
RP11-546B8.3	15.1708	1.87631	1.34008	1.40014	0.16147	0.999993
RP11-54O7.18	22.5225	1.84984	1.36957	1.35067	0.176802	0.999993
RP11-563J2.2	10.1938	1.00184	1.92068	0.521606	0.601945	0.999993
RP11-573D15.1	53.1071	-0.961632	0.737383	-1.30411	0.192195	0.999993
RP11-583F2.2	13.0009	1.41688	1.16781	1.21328	0.225022	0.999993
RP11-656D10.6	14.0014	-0.805513	1.15124	-0.69969	0.484121	0.999993
RP11-666O2.4	19.5569	1.17177	1.17221	0.999623	0.317493	0.999993
RP11-677M14.6	12.8344	0.809195	1.53322	0.527775	0.597655	0.999993
RP11-705C15.3	40.8097	0.945258	0.863478	1.09471	0.273644	0.999993
RP11-715J22.3	10.2975	-1.73512	1.74706	-0.993169	0.320627	0.999993
RP11-715J22.6	37.8225	0.779449	0.883268	0.882461	0.377528	0.999993
RP11-727A23.4	14.4579	-0.735123	1.27675	-0.575778	0.564765	0.999993
RP11-727F15.9	11.7625	-0.614829	1.2441	-0.494196	0.621168	0.999993
RP11-734K23.9	32.9422	-0.614829	1.06194	-0.578967	0.562612	0.999993
RP11-73M18.10	50.6837	-0.741382	0.718121	-1.03239	0.301888	0.999993
RP11-762H8.1	10.8575	-0.763692	1.63368	-0.467468	0.640165	0.999993
RP11-769O8.1	11.2233	-0.915695	1.20914	-0.757309	0.448865	0.999993
RP1-178F10.1	12.2556	-0.650234	1.15991	-0.560589	0.575078	0.999993
RP11-7O11.3	10.6053	2.11732	1.72201	1.22956	0.218862	0.999993
RP11-818O24.3	20.6336	0.702281	1.19566	0.587358	0.556963	0.999993
RP11-843B15.4	17.1385	0.968674	1.44405	0.670803	0.502346	0.999993
RP11-873E20.1	25.3717	-0.998157	1.05264	-0.948245	0.343005	0.999993
RP11-875O11.1	16.8188	-0.891241	1.84549	-0.482929	0.629146	0.999993
RP11-876N24.3	13.5042	-0.915695	1.5053	-0.608312	0.54298	0.999993
RP11-923I11.4	12.7681	1.29135	1.14227	1.13051	0.258259	0.999993
RP1-193H18.2	31.2296	0.586803	2.03478	0.288387	0.773051	0.999993
RP1-197B17.5	11.5326	0.886364	1.36983	0.647062	0.517592	0.999993
RP11-98J23.2	21.0539	1.46127	0.991792	1.47337	0.140652	0.999993
RP1-198K11.5	18.5047	1.22423	1.04868	1.1674	0.243049	0.999993
RP13-20L14.10	18.5538	0.586804	0.971368	0.604101	0.545777	0.999993
RP13-554M15.2	11.4999	1.19449	1.17095	1.0201	0.30768	0.999993
RP1-56K13.2	10.1807	-1.45759	1.3967	-1.04359	0.296674	0.999993
RP1-78B3.1	19.8564	-0.67623	0.844105	-0.801121	0.423062	0.999993
RP1-8B1.4	12.626	1.90873	1.45091	1.31554	0.188327	0.999993
RP3-467D16.3	21.3671	1.73881	1.2789	1.35961	0.173955	0.999993
RP3-468K18.6	25.4107	0.79539	1.34161	0.592863	0.553273	0.999993
RP3-508I15.19	10.2444	-0.635587	1.34164	-0.473738	0.635687	0.999993
RP4-694A7.2	12.1395	-3.16807	2.20705	-1.43544	0.151163	0.999993
RP4-730K3.3	37.2005	-0.966449	1.13171	-0.853972	0.393121	0.999993
RP4-751H13.7	14.6266	1.90873	1.48105	1.28877	0.197477	0.999993
RP4-803J11.2	10.1163	0.702281	1.19816	0.586133	0.557786	0.999993
RP5-1056H1.2	53.1668	1.37381	1.04278	1.31745	0.187688	0.999993
RP5-1125A11.6	12.6293	-5.90025	2.6393	-2.23553	0.0253823	0.999993
RP5-823G15.5	12.6912	-0.998157	1.29773	-0.769155	0.441801	0.999993
RP5-890E16.5	42.2404	1.24063	1.00531	1.23408	0.217173	0.999993
RPL18P10	20.4337	-0.763692	0.982379	-0.777391	0.436928	0.999993
RPL29P14	17.7668	-1.145	1.03024	-1.11139	0.266399	0.999993
RPS18P9	26.0396	1.20829	0.948214	1.27428	0.202563	0.999993
RPSAP74	12.6462	1.00184	1.65671	0.604715	0.545368	0.999993
S1PR3	293.69	-0.727356	0.825853	-0.880733	0.378462	0.999993
SCX	22.3322	-1.84615	1.24283	-1.48544	0.137427	0.999993
SEMA3D	14.2513	-1.37667	1.32205	-1.04131	0.29773	0.999993
SH2D6	15.0203	-0.891242	1.30983	-0.680424	0.496236	0.999993
SHBG	17.5045	-0.650234	0.899208	-0.723119	0.469607	0.999993
SIX2	53.6764	0.757916	0.674927	1.12296	0.261454	0.999993
SLC37A2	31.6678	-2.18578	1.15503	-1.8924	0.0584373	0.999993
SLC3A1	36.6633	-0.863228	0.773631	-1.11581	0.264502	0.999993
SLC4A5	36.5146	0.653918	0.770901	0.848252	0.396297	0.999993
SLC5A2	11.8499	-1.58312	1.74105	-0.909289	0.363197	0.999993
SLC5A4	27.2951	0.721734	0.828805	0.870813	0.383856	0.999993
SLC6A12	11.0834	-0.998155	2.23666	-0.44627	0.655402	0.999993
SNORA2	12.0557	-0.676229	1.31848	-0.512884	0.608033	0.999993
SNORA22	16.1229	-0.860654	1.08242	-0.795123	0.426542	0.999993
SNORA42	13.7189	1.8092	1.22883	1.47229	0.140942	0.999993
SNORA9	17.2304	1.35548	1.35578	0.999773	0.31742	0.999993
SNORD69	17.2602	-1.13566	1.42854	-0.794982	0.426624	0.999993
SNORD83A	17.9896	0.894926	0.912465	0.980779	0.326702	0.999993
snoU109	19.2328	-0.82128	0.925168	-0.887709	0.374697	0.999993
SOWAHD	22.0099	0.648204	1.31589	0.492597	0.622298	0.999993
SOX5	11.1293	0.87631	1.53119	0.572307	0.567114	0.999993
SOX6	21.8994	-0.642014	0.931818	-0.68899	0.490829	0.999993
SP5	61.9041	0.914379	0.933008	0.980033	0.32707	0.999993
SPINK4	17.5121	1.26488	1.13098	1.11839	0.263401	0.999993
ST3GAL1P1	11.1969	-3.16808	1.83614	-1.7254	0.0844553	0.999993
STRC	15.8619	1.07984	1.22573	0.880978	0.37833	0.999993
SUMO4	18.4458	-1.13566	0.964533	-1.17742	0.239028	0.999993
SYT11	19.4135	0.669266	0.99628	0.671765	0.501733	0.999993
SYTL2	105.94	0.922407	1.03625	0.890138	0.373392	0.999993
TACR2	10.7195	-0.998157	1.3662	-0.73061	0.465018	0.999993
TBX1	37.1396	-1.11363	0.926779	-1.20162	0.229511	0.999993
TCEB1P19	10.1235	1.80919	1.90876	0.947836	0.343213	0.999993
TCTE1	43.1769	-0.631375	1.35923	-0.464508	0.642284	0.999993
TGIF2P1	18.5612	1.24977	1.05429	1.18541	0.235856	0.999993
TMC3-AS1	21.362	-0.650234	1.27221	-0.511107	0.609276	0.999993
TMEM51-AS1	29.9542	-0.775765	1.33912	-0.579311	0.56238	0.999993
TMPRSS6	48.2761	-0.90889	0.908382	-1.00056	0.31704	0.999993
TNC	1650.83	0.704772	1.05233	0.669723	0.503035	0.999993
TNNT2	27.9102	-1.03769	1.4106	-0.735632	0.461955	0.999993
TRIM72	36.4277	-0.617065	3.0548	-0.201998	0.839918	0.999993
TSC22D1-AS1	10.8646	-0.828232	1.34177	-0.617269	0.537057	0.999993
TSHZ2	22.0724	-0.635587	1.09069	-0.582738	0.56007	0.999993
TSPAN1	61.273	1.19167	0.706995	1.68554	0.0918851	0.999993
TSPAN7	150.221	-0.658408	0.771238	-0.853703	0.39327	0.999993
TTC9B	15.1411	0.87631	1.28152	0.683807	0.494097	0.999993
TTLL13P	19.821	0.824964	0.974687	0.846388	0.397336	0.999993
UBE2R2-AS1	10.7591	0.809196	1.26695	0.638695	0.523021	0.999993
VASH1	214.124	-0.815613	0.723521	-1.12728	0.259622	0.999993
WBP2NL	10.6139	-1.22055	1.57819	-0.773387	0.439293	0.999993
WNT5A	44.2935	-1.11363	1.01751	-1.09447	0.273748	0.999993
ZMYND10	28.554	-0.961632	0.763749	-1.25909	0.207996	0.999993
ZNF154	46.4976	-0.856139	0.719475	-1.18995	0.234066	0.999993
ZNF192P1	52.3746	0.719442	0.756823	0.950608	0.341804	0.999993
ZNF346-IT1	16.6104	0.618513	1.14139	0.541897	0.58789	0.999993
ZNF876P	25.3519	-1.37667	1.13753	-1.21022	0.226193	0.999993
ZNRF3-AS1	12.0415	1.00184	1.44435	0.693629	0.487915	0.999993
